# Supplementary material for: Satellite cell-derived TRIM28 is pivotal for mechanical load- and injury-induced myogenesis
Source: EMBO Rep. 2024 Aug 14;25(9):9. doi: 10.1038/s44319-024-00227-1 (PMC11387408; doi:10.1038/s44319-024-00227-1)
Supplement: Supplementary file 4 — Source data Fig. 1 [file 44319_2024_227_MOESM4_ESM.zip › Figure 1/Fig. 1B D F-H.xlsx]

## Sheet: Fig. 1B
Sample	P-TRIM28+ interstitial nuclei (% of total)
1 MIC-	10.0629
2 MIC-	0.847458
3 MIC-	3.77358
1 MIC+	23.0303
2 MIC+	13.2653
3 MIC+	23.6641

## Sheet: Fig. 1D
Sample	P-TRIM28+ satellite cells (% of total)
1 MIC-	0
2 MIC-	2.38095
3 MIC-	4.54545
4 MIC-	8.57143
1 MIC+	34.5455
2 MIC+	74.5455
3 MIC+	42.8571
4 MIC+	59.4595

## Sheet: Fig. 1F
Sample	TRIM28+ satellite cells (% of total)
1 WT	92.68
2 WT	96.42
3 WT	100
4 WT	100
1 KO	3.15271
2 KO	2.77778
3 KO	0
4 KO	0

## Sheet: Fig. 1G
Sample	TRIM28+ Pax7- Nuclei (% of total)
1 WT	100
2 WT	96.25
3 WT	92.77
4 WT	100
5 WT	90.521
6 WT	97.059
7 WT	98.529
1 KO	100
2 KO	100
3 KO	100
4 KO	100
5 KO	93.214
6 KO	96.377
7 KO	92.875
8 KO	97.494

## Sheet: Fig. 1H
Sample	Satellite cells / Myofiber
1 WT	0.0569185
2 WT	0.0531108
3 WT	0.0420757
4 WT	0.0409091
1 KO	0.0564904
2 KO	0.0433213
3 KO	0.0512528
4 KO	0.0421893
