# Supplementary material for: Satellite cell-derived TRIM28 is pivotal for mechanical load- and injury-induced myogenesis
Source: EMBO Rep. 2024 Aug 14;25(9):9. doi: 10.1038/s44319-024-00227-1 (PMC11387408; doi:10.1038/s44319-024-00227-1)
Supplement: Supplementary file 5 — Source data Fig. 2 [file 44319_2024_227_MOESM5_ESM.zip › Figure 2/Fig. 2B D.xlsx]

## Sheet: Fig. 2B
Sample	Ki67+ Satellite cells (% of Total)
1 WT SA-	0
2 WT SA-	12.5
3 WT SA-	0
4 WT SA-	0
1 WT SA+	42.8571
2 WT SA+	46.1538
3 WT SA+	30
4 WT SA+	45.7143
1 KO SA-	0
2 KO SA-	0
3 KO SA-	0
4 KO SA-	8.33333
1 KO SA+	34.4828
2 KO SA+	35.4839
3 KO SA+	40
4 KO SA+	42.8571

## Sheet: Fig. 2D
Sample	MyoG+ Cells / Myofiber
1 WT SA-	0
2 WT SA-	0
3 WT SA-	0.00344234
4 WT SA-	0.00714286
5 WT SA-	0.00085034
6 WT SA-	0.00133156
7 WT SA-	0
8 WT SA-	0
1 WT SA+	0.00421644
2 WT SA+	0.0359281
3 WT SA+	0.00420757
4 WT SA+	0.0132075
5 WT SA+	0.0130624
6 WT SA+	0.010989
7 WT SA+	0.0118182
8 WT SA+	0.00140449
1 KO SA-	0
2 KO SA-	0
3 KO SA-	0
4 KO SA-	0
5 KO SA-	0
6 KO SA-	0
7 KO SA-	0.00120048
8 KO SA-	0
1 KO SA+	0.0129969
2 KO SA+	0.00958466
3 KO SA+	0.0187908
4 KO SA+	0.0238278
5 KO SA+	0.0170358
6 KO SA+	0.009375
7 KO SA+	0.00091659
8 KO SA+	0.0317662
