# Supplementary material for: Satellite cell-derived TRIM28 is pivotal for mechanical load- and injury-induced myogenesis
Source: EMBO Rep. 2024 Aug 14;25(9):9. doi: 10.1038/s44319-024-00227-1 (PMC11387408; doi:10.1038/s44319-024-00227-1)
Supplement: Supplementary file 6 — Source data Fig. 3 [file 44319_2024_227_MOESM6_ESM.zip › Figure 3/Fig. 3B-C E-F.xlsx]

## Sheet: Fig. 3B
Sample	BrdU+ Myonuclei / Myofiber
1 WT SA-	0
2 WT SA-	0
3 WT SA-	0
4 WT SA-	0
5 WT SA-	0
6 WT SA-	0.00510204
1 WT SA+	0.366516
2 WT SA+	0.409639
3 WT SA+	0.214286
4 WT SA+	0.186603
5 WT SA+	0.26009
6 WT SA+	0.154545
1 KO SA-	0.00819672
2 KO SA-	0.00735294
3 KO SA-	0
4 KO SA-	0
5 KO SA-	0
6 KO SA-	0.00473934
1 KO SA+	0.139785
2 KO SA+	0.182796
3 KO SA+	0.112554
4 KO SA+	0.122995
5 KO SA+	0.103448
6 KO SA+	0.0585366

## Sheet: Fig. 3C
Sample	Myonuclei / Myofiber
1 WT SA-	0.953757
2 WT SA-	0.814516
3 WT SA-	0.788018
4 WT SA-	0.741667
5 WT SA-	0.734043
6 WT SA-	0.770408
7 WT SA-	0.914062
8 WT SA-	0.847291
9 WT SA-	0.858369
10 WT SA-	0.755906
11 WT SA-	0.584314
12 WT SA-	0.807229
1 WT SA+	1.31222
2 WT SA+	1.20783
3 WT SA+	1.04286
4 WT SA+	1.11962
5 WT SA+	1.18834
6 WT SA+	1.07273
7 WT SA+	1.19737
8 WT SA+	1.10256
9 WT SA+	1.00417
10 WT SA+	1.18421
11 WT SA+	0.848485
12 WT SA+	0.900398
1 KO SA-	0.934426
2 KO SA-	0.816176
3 KO SA-	0.744395
4 KO SA-	0.744048
5 KO SA-	0.773234
6 KO SA-	0.739336
7 KO SA-	0.723906
8 KO SA-	0.696335
9 KO SA-	0.864516
10 KO SA-	0.831373
11 KO SA-	0.514706
12 KO SA-	0.708861
1 KO SA+	0.747312
2 KO SA+	0.885305
3 KO SA+	0.961039
4 KO SA+	0.973262
5 KO SA+	0.954023
6 KO SA+	0.84878
7 KO SA+	0.893617
8 KO SA+	0.732143
9 KO SA+	0.682432
10 KO SA+	0.966667
11 KO SA+	0.64539
12 KO SA+	0.793774

## Sheet: Fig. 3E
Sample	Type II Myofiber CSA (µm2)
1 WT SA-	1391.58
2 WT SA-	1279.31
3 WT SA-	1118.84
4 WT SA-	1252.47
5 WT SA-	1246.22
6 WT SA-	1647.06
7 WT SA-	1410.21
8 WT SA-	1239.96
9 WT SA-	1509.87
10 WT SA-	1395.46
11 WT SA-	1213.34
1 WT SA+	2101.18
2 WT SA+	1621.2
3 WT SA+	1851.99
4 WT SA+	1331.79
5 WT SA+	1398.88
6 WT SA+	1609.31
7 WT SA+	1959.7
8 WT SA+	1524.52
9 WT SA+	1616
10 WT SA+	1877.24
11 WT SA+	1983.41
12 WT SA+	1421.87
1 KO SA-	1645.99
2 KO SA-	1489.95
3 KO SA-	1518.9
4 KO SA-	1928.73
5 KO SA-	1071.24
6 KO SA-	1327.76
7 KO SA-	1508.34
8 KO SA-	1490.64
9 KO SA-	1829.62
10 KO SA-	1349.66
11 KO SA-	1025.79
12 KO SA-	1364.98
1 KO SA+	1876.78
2 KO SA+	1797.25
3 KO SA+	1518.48
4 KO SA+	1674.2
5 KO SA+	1481.28
6 KO SA+	1614.25
7 KO SA+	1562.26
8 KO SA+	2355.26
9 KO SA+	1871.68
10 KO SA+	1890.91
11 KO SA+	1273.35

## Sheet: Fig. 3F
Sample	Muscle Mass / Body Mass (mg/g)
1 WT SA-	0.769823
2 WT SA-	0.756364
3 WT SA-	0.717391
4 WT SA-	0.647668
5 WT SA-	0.693467
6 WT SA-	0.65641
7 WT SA-	0.594697
8 WT SA-	0.660714
9 WT SA-	0.68595
10 WT SA-	0.625641
11 WT SA-	0.746193
12 WT SA-	0.53886
1 WT SA+	1.38183
2 WT SA+	1.15273
3 WT SA+	1.2
4 WT SA+	1.37306
5 WT SA+	1.43216
6 WT SA+	1.13333
7 WT SA+	1.37946
8 WT SA+	1.23967
9 WT SA+	1.36923
10 WT SA+	1.36041
11 WT SA+	1.09326
1 KO SA-	0.667408
2 KO SA-	0.673401
3 KO SA-	0.61435
4 KO SA-	0.752137
5 KO SA-	0.64467
6 KO SA-	0.586667
7 KO SA-	0.708986
8 KO SA-	0.596226
9 KO SA-	0.550607
10 KO SA-	0.684466
11 KO SA-	0.601036
12 KO SA-	0.593301
1 KO SA+	1.49425
2 KO SA+	1.09187
3 KO SA+	1.13453
4 KO SA+	1.36752
5 KO SA+	1.38071
6 KO SA+	0.933333
7 KO SA+	1.28607
8 KO SA+	1.40377
9 KO SA+	1.27126
10 KO SA+	1.07767
11 KO SA+	1.01036
12 KO SA+	0.961722
