# Supplementary material for: Satellite cell-derived TRIM28 is pivotal for mechanical load- and injury-induced myogenesis
Source: EMBO Rep. 2024 Aug 14;25(9):9. doi: 10.1038/s44319-024-00227-1 (PMC11387408; doi:10.1038/s44319-024-00227-1)
Supplement: Supplementary file 7 — Source data Fig. 4 [file 44319_2024_227_MOESM7_ESM.zip › Figure 4/Fig. 4F.xlsx]

## Sheet: Fig. 4F
Sample	Fusing	Fused	Mature
1 WT 5 dpi	8.9539	91.0461	0
2 WT 5 dpi	22.7143	77.2857	0
3 WT 5 dpi	17.9945	82.0055	0
4 WT 5 dpi	7.00165	92.9984	0
1 KO 5 dpi	37.3109	62.6891	0
2 KO 5 dpi	27.377	72.623	0
3 KO 5 dpi	28.6307	71.3693	0
4 KO 5 dpi	10	90	0
1 WT 7 dpi	14.3763	75.0529	10.5708
2 WT 7 dpi	28.6396	71.3604	0
3 WT 7 dpi	14.0873	85.7143	0.198413
4 WT 7 dpi	2.693	88.3303	8.97666
5 WT 7 dpi	58.3043	35.4239	6.27178
6 WT 7 dpi	74.8663	24.7772	0.356506
1 KO 7 dpi	99.0625	0.9375	0
2 KO 7 dpi	93.1436	6.59767	0.258732
3 KO 7 dpi	93.4379	6.56205	0
4 KO 7 dpi	83.0769	16.9231	0
5 KO 7 dpi	81.0726	18.9274	0
6 KO 7 dpi	76.1035	23.5921	0.304414
1 WT 10 dpi	1.82094	25.0379	73.1411
2 WT 10 dpi	2.32143	20.7143	76.9643
3 WT 10 dpi	1.68776	23.2068	75.1055
4 WT 10 dpi	0	11.411	88.589
1 KO 10 dpi	98.3444	1.65563	0
2 KO 10 dpi	98.3471	1.37741	0.275482
3 KO 10 dpi	95.1389	3.47222	1.38889
4 KO 10 dpi	95.9596	4.0404	0
