# Supplementary material for: Satellite cell-derived TRIM28 is pivotal for mechanical load- and injury-induced myogenesis
Source: EMBO Rep. 2024 Aug 14;25(9):9. doi: 10.1038/s44319-024-00227-1 (PMC11387408; doi:10.1038/s44319-024-00227-1)
Supplement: Supplementary file 8 — Source data Fig. 5 [file 44319_2024_227_MOESM8_ESM.zip › Figure 5/Fig. 5A-D.xlsx]

## Sheet: Fig. 5A
Sample	Muscle Mass to Body Mass (mg/g)
1 WT BaCl2 -	2.26871
2 WT BaCl2 -	1.72028
3 WT BaCl2 -	2.31683
4 WT BaCl2 -	2.12941
5 WT BaCl2 -	2.19178
6 WT BaCl2 -	2.0339
1 WT BaCl2 +	1.80422
2 WT BaCl2 +	1.48601
3 WT BaCl2 +	2.34851
4 WT BaCl2 +	3.15294
5 WT BaCl2 +	2.15068
6 WT BaCl2 +	2.2655
1 KO BaCl2 -	2.01394
2 KO BaCl2 -	1.96774
3 KO BaCl2 -	2.397
4 KO BaCl2 -	2.47959
5 KO BaCl2 -	2.27749
6 KO BaCl2 -	2.41489
1 KO BaCl2 +	3.29268
2 KO BaCl2 +	2.55242
3 KO BaCl2 +	2.55431
4 KO BaCl2 +	2.86735
5 KO BaCl2 +	2.62827
6 KO BaCl2 +	2.43617

## Sheet: Fig. 5B
Sample	Force Production (N)
1 WT BaCl2 -	1.00424
2 WT BaCl2 -	1.00424
3 WT BaCl2 -	1.35827
4 WT BaCl2 -	0.951279
5 WT BaCl2 -	0.931665
6 WT BaCl2 -	1.07877
7 WT BaCl2 -	0.794367
1 WT BaCl2 +	0.506728
2 WT BaCl2 +	0.506728
3 WT BaCl2 +	0.409736
4 WT BaCl2 +	0.299113
5 WT BaCl2 +	0.353052
6 WT BaCl2 +	0.514868
7 WT BaCl2 +	0.137298
1 KO BaCl2 -	1.05229
2 KO BaCl2 -	1.05229
3 KO BaCl2 -	1.25432
4 KO BaCl2 -	0.76828
5 KO BaCl2 -	0.821827
6 KO BaCl2 -	0.735525
1 KO BaCl2 +	0.0162894
2 KO BaCl2 +	0.0162894
3 KO BaCl2 +	0.0555076
4 KO BaCl2 +	0.0414738
5 KO BaCl2 +	0.0791523
6 KO BaCl2 +	0.0539385

## Sheet: Fig. 5C
Sample	Muscle Mass to Body Mass (mg/g)
1 WT BaCl2 -	2.197
2 WT BaCl2 -	2.286
3 WT BaCl2 -	1.75
4 WT BaCl2 -	2.15
5 WT BaCl2 -	2.394
6 WT BaCl2 -	2.174
1 WT BaCl2 +	2.771
2 WT BaCl2 +	2.49
3 WT BaCl2 +	2.363
4 WT BaCl2 +	2.456
5 WT BaCl2 +	2.683
6 WT BaCl2 +	2.628
1 KO BaCl2 -	2.219
2 KO BaCl2 -	2.1
3 KO BaCl2 -	2.336
4 KO BaCl2 -	2.419
5 KO BaCl2 -	1.815
6 KO BaCl2 -	2.44
7 KO BaCl2 -	2.224
1 KO BaCl2 +	0.852
2 KO BaCl2 +	0.53
3 KO BaCl2 +	0.722
4 KO BaCl2 +	0.696
5 KO BaCl2 +	0.556
6 KO BaCl2 +	0.845
7 KO BaCl2 +	0.981

## Sheet: Fig. 5D
Sample	Force Production (N)
1 WT BaCl2 -	1.17908
2 WT BaCl2 -	1.45946
3 WT BaCl2 -	1.1202
4 WT BaCl2 -	1.23642
5 WT BaCl2 -	0.93294
6 WT BaCl2 -	1.07486
1 WT BaCl2 +	1.1804
2 WT BaCl2 +	1.66337
3 WT BaCl2 +	1.16697
4 WT BaCl2 +	1.0463
5 WT BaCl2 +	1.066
6 WT BaCl2 +	1.066
1 KO BaCl2 -	1.21607
2 KO BaCl2 -	1.17684
3 KO BaCl2 -	1.03623
4 KO BaCl2 -	1.04821
5 KO BaCl2 -	1.04561
6 KO BaCl2 -	1.12058
1 KO BaCl2 +	0.105916
2 KO BaCl2 +	0.166719
3 KO BaCl2 +	0.217402
4 KO BaCl2 +	0.101326
5 KO BaCl2 +	0.250853
6 KO BaCl2 +	0.0973541
