# Supplementary material for: Satellite cell-derived TRIM28 is pivotal for mechanical load- and injury-induced myogenesis
Source: EMBO Rep. 2024 Aug 14;25(9):9. doi: 10.1038/s44319-024-00227-1 (PMC11387408; doi:10.1038/s44319-024-00227-1)
Supplement: Supplementary file 9 — Source data Fig. 6 [file 44319_2024_227_MOESM9_ESM.zip]

Archive with 8 entries (7 files):
- EMBOR-2024-58743V3_SourceDataForFig6/
- __MACOSX/._EMBOR-2024-58743V3_SourceDataForFig6
- EMBOR-2024-58743V3_SourceDataForFig6/.DS_Store
- __MACOSX/EMBOR-2024-58743V3_SourceDataForFig6/._.DS_Store
- EMBOR-2024-58743V3_SourceDataForFig6/Fig. 6A.pdf
- __MACOSX/EMBOR-2024-58743V3_SourceDataForFig6/._Fig. 6A.pdf
- EMBOR-2024-58743V3_SourceDataForFig6/Fig. 6B-D F-H.xlsx
- __MACOSX/EMBOR-2024-58743V3_SourceDataForFig6/._Fig. 6B-D F-H.xlsx
