# Supplementary material for: Satellite cell-derived TRIM28 is pivotal for mechanical load- and injury-induced myogenesis
Source: EMBO Rep. 2024 Aug 14;25(9):9. doi: 10.1038/s44319-024-00227-1 (PMC11387408; doi:10.1038/s44319-024-00227-1)
Supplement: Supplementary file 9 — Source data Fig. 6 [file 44319_2024_227_MOESM9_ESM.zip › EMBOR-2024-58743V3_SourceDataForFig6/Fig. 6B-D F-H.xlsx]

## Sheet: Fig. 6B
Sample	TRIM28 (% of DM CNT)
1 CNT GM	148.84
2 CNT GM	175.122
3 CNT GM	95.1034
4 CNT GM	168.234
1 KD GM	37.3493
2 KD GM	53.496
3 KD GM	10.3938
4 KD GM	69.0592
1 CNT DM	53.2573
2 CNT DM	114.027
3 CNT DM	132.716
4 CNT DM	75.9887
1 KD DM	24.4638
2 KD DM	15.0978
3 KD DM	32.2
4 KD DM	12.6655

## Sheet: Fig. 6C
Sample	MYOD (% of DM CNT)
1 CNT GM	87.18
2 CNT GM	89.8409
3 CNT GM	61.3436
4 CNT GM	93.4698
1 KD GM	50.1801
2 KD GM	79.8671
3 KD GM	130.563
4 KD GM	92.7626
1 CNT DM	78.916
2 CNT DM	98.2492
3 CNT DM	122.835
4 CNT DM	98.8845
1 KD DM	148.465
2 KD DM	95.4054
3 KD DM	122.28
4 KD DM	74.5244

## Sheet: Fig. 6D
Sample	MYOG (% of DM CNT)
1 CNT GM	5.40852
2 CNT GM	5.09562
3 CNT GM	19.89
4 CNT GM	5.82416
1 KD GM	4.99628
2 KD GM	0.172745
3 KD GM	9.48483
4 KD GM	5.26053
1 CNT DM	78.3777
2 CNT DM	141.296
3 CNT DM	80.3268
4 CNT DM	82.4468
1 KD DM	64.7807
2 KD DM	62.5489
3 KD DM	90.0869
4 KD DM	32.2597

## Sheet: Fig. 6F
Sample	Differentiation index
1 CNT	89.4215
2 CNT	88.6395
3 CNT	95.7524
4 CNT	94.2255
1 KD	97.2815
2 KD	90.1734
3 KD	82.8966
4 KD	93.7768

## Sheet: Fig. 6G
Sample	Fusion index
1 CNT	36.0331
2 CNT	37.4474
3 CNT	41.9903
4 CNT	40.3533
1 KD	9.70874
2 KD	8.67052
3 KD	10.2069
4 KD	12.8755

## Sheet: Fig. 6H
Sample	Number of cells (104)
1 CNT D1	1.4
2 CNT D1	1.5
3 CNT D1	1.5
4 CNT D1	1.4
1 CNT D3	2.2
2 CNT D3	2.3
3 CNT D3	2.2
4 CNT D3	2.5
1 KD D1	1.7
2 KD D1	1.6
3 KD D1	1.5
4 KD D1	1.6
1 KD D3	2.4
2 KD D3	2.4
3 KD D3	2.6
4 KD D3	2.6
