# Supplementary material for: Satellite cell-derived TRIM28 is pivotal for mechanical load- and injury-induced myogenesis
Source: EMBO Rep. 2024 Aug 14;25(9):9. doi: 10.1038/s44319-024-00227-1 (PMC11387408; doi:10.1038/s44319-024-00227-1)
Supplement: Supplementary file 10 — Source data Fig. 7 [file 44319_2024_227_MOESM10_ESM.zip › Figure 7/Fig. 7E.xlsx]

## Sheet: Fig. 7E
Sample	Fusing	Fused	Mature
1 WT	1.82094	25.0379	73.1411
2 WT	2.32143	20.7143	76.9643
3 WT	1.68776	23.2068	75.1055
4 WT	0	11.411	88.589
5 WT	2.40385	5.28846	92.3077
6 WT	0.625	3.95833	95.4167
1 KO	95.1389	3.47222	1.38889
2 KO	98.3444	1.65563	0
3 KO	95.9596	4.0404	0
4 KO	98.3471	1.37741	0.275482
5 KO	95.2381	4.28571	0.47619
6 KO	91.4286	8.57143	0
1 KO + hTRIM28	0.598802	9.88024	89.521
2 KO + hTRIM28	0.257069	2.57069	97.1722
3 KO + hTRIM28	0.254453	5.59796	94.1476
4 KO + hTRIM28	1.12867	7.90068	90.9707
5 KO + hTRIM28	0.606061	4.54545	94.8485
6 KO + hTRIM28	0.533333	8.53333	90.9333
1 KO + hTRIM28(S473A)	3.9267	6.5445	89.5288
2 KO + hTRIM28(S473A)	0.442478	3.53982	96.0177
3 KO + hTRIM28(S473A)	0.56926	10.2467	89.1841
4 KO + hTRIM28(S473A)	0.490196	6.12745	93.3824
5 KO + hTRIM28(S473A)	2.53807	15.4822	81.9797
6 KO + hTRIM28(S473A)	4.74684	11.0759	84.1772
