# Supplementary material for: Satellite cell-derived TRIM28 is pivotal for mechanical load- and injury-induced myogenesis
Source: EMBO Rep. 2024 Aug 14;25(9):9. doi: 10.1038/s44319-024-00227-1 (PMC11387408; doi:10.1038/s44319-024-00227-1)
Supplement: Supplementary file 11 — Source data Fig. 8 [file 44319_2024_227_MOESM11_ESM.zip]

Archive with 1 entries (1 files):
- Figure 8/Fig. 8B D.xlsx
