# Supplementary material for: Satellite cell-derived TRIM28 is pivotal for mechanical load- and injury-induced myogenesis
Source: EMBO Rep. 2024 Aug 14;25(9):9. doi: 10.1038/s44319-024-00227-1 (PMC11387408; doi:10.1038/s44319-024-00227-1)
Supplement: Supplementary file 11 — Source data Fig. 8 [file 44319_2024_227_MOESM11_ESM.zip › Figure 8/Fig. 8B D.xlsx]

## Sheet: Fig. 8B
Sample	Muscle mass to body mass (mg/g)
1 WT BaCl2 -	2.19706
2 WT BaCl2 -	2.28631
3 WT BaCl2 -	1.75
4 WT BaCl2 -	1.56667
5 WT BaCl2 -	1.76744
6 WT BaCl2 -	2.15026
7 WT BaCl2 -	2.35938
8 WT BaCl2 -	2.17391
1 WT BaCl2 +	2.77149
2 WT BaCl2 +	2.49046
3 WT BaCl2 +	2.3629
4 WT BaCl2 +	2.04
5 WT BaCl2 +	2.14884
6 WT BaCl2 +	2.45596
7 WT BaCl2 +	2.68229
8 WT BaCl2 +	2.62802
1 KO BaCl2 -	2.21939
2 KO BaCl2 -	2.0996
3 KO BaCl2 -	2.3361
4 KO BaCl2 -	2.41852
5 KO BaCl2 -	1.67442
6 KO BaCl2 -	2.00873
7 KO BaCl2 -	1.81481
8 KO BaCl2 -	2.44041
9 KO BaCl2 -	2.2243
1 KO BaCl2 +	0.852041
2 KO BaCl2 +	0.52988
3 KO BaCl2 +	0.721992
4 KO BaCl2 +	0.696296
5 KO BaCl2 +	0.658915
6 KO BaCl2 +	0.633188
7 KO BaCl2 +	0.555556
8 KO BaCl2 +	0.84456
9 KO BaCl2 +	0.981308
1 KO + hTRIM28 BaCl2 -	1.904
2 KO + hTRIM28 BaCl2 -	1.89865
3 KO + hTRIM28 BaCl2 -	1.8109
4 KO + hTRIM28 BaCl2 -	2.63913
5 KO + hTRIM28 BaCl2 -	1.90476
6 KO + hTRIM28 BaCl2 -	2.15254
1 KO + hTRIM28 BaCl2 +	2.128
2 KO + hTRIM28 BaCl2 +	2.44932
3 KO + hTRIM28 BaCl2 +	1.94551
4 KO + hTRIM28 BaCl2 +	2.45652
5 KO + hTRIM28 BaCl2 +	2.16667
6 KO + hTRIM28 BaCl2 +	2.24576
1 KO + hTRIM28(S473A) BaCl2 -	1.74545
2 KO + hTRIM28(S473A) BaCl2 -	1.90593
3 KO + hTRIM28(S473A) BaCl2 -	1.85827
4 KO + hTRIM28(S473A) BaCl2 -	2.08718
5 KO + hTRIM28(S473A) BaCl2 -	1.96078
6 KO + hTRIM28(S473A) BaCl2 -	2.1259
1 KO + hTRIM28(S473A) BaCl2 +	2.14545
2 KO + hTRIM28(S473A) BaCl2 +	2.59305
3 KO + hTRIM28(S473A) BaCl2 +	2.46063
4 KO + hTRIM28(S473A) BaCl2 +	2.26154
5 KO + hTRIM28(S473A) BaCl2 +	2.79902
6 KO + hTRIM28(S473A) BaCl2 +	2.57482

## Sheet: Fig. 8D
Sample	Force production (N)
1 WT BaCl2 -	1.17908
2 WT BaCl2 -	1.45946
3 WT BaCl2 -	1.1202
4 WT BaCl2 -	1.23642
5 WT BaCl2 -	0.93294
6 WT BaCl2 -	1.07486
1 WT BaCl2 +	1.1804
2 WT BaCl2 +	1.66337
3 WT BaCl2 +	1.16697
4 WT BaCl2 +	1.0463
5 WT BaCl2 +	1.066
6 WT BaCl2 +	1.066
1 KO BaCl2 -	1.21607
2 KO BaCl2 -	1.17684
3 KO BaCl2 -	1.03623
4 KO BaCl2 -	1.04821
5 KO BaCl2 -	1.04561
6 KO BaCl2 -	1.12058
1 KO BaCl2 +	0.105916
2 KO BaCl2 +	0.166719
3 KO BaCl2 +	0.217402
4 KO BaCl2 +	0.101326
5 KO BaCl2 +	0.250853
6 KO BaCl2 +	0.0973541
1 KO + hTRIM28 BaCl2 -	0.969746
2 KO + hTRIM28 BaCl2 -	1.09711
3 KO + hTRIM28 BaCl2 -	1.05303
4 KO + hTRIM28 BaCl2 -	1.02698
5 KO + hTRIM28 BaCl2 -	1.01038
6 KO + hTRIM28 BaCl2 -	1.02431
1 KO + hTRIM28 BaCl2 +	1.46356
2 KO + hTRIM28 BaCl2 +	1.42619
3 KO + hTRIM28 BaCl2 +	1.18959
4 KO + hTRIM28 BaCl2 +	0.927919
5 KO + hTRIM28 BaCl2 +	1.03264
6 KO + hTRIM28 BaCl2 +	0.96192
1 KO + hTRIM28(S473A) BaCl2 -	0.850159
2 KO + hTRIM28(S473A) BaCl2 -	1.13234
3 KO + hTRIM28(S473A) BaCl2 -	1.03987
4 KO + hTRIM28(S473A) BaCl2 -	1.19597
5 KO + hTRIM28(S473A) BaCl2 -	1.12792
6 KO + hTRIM28(S473A) BaCl2 -	1.07653
7 KO + hTRIM28(S473A) BaCl2 -	0.932165
1 KO + hTRIM28(S473A) BaCl2 +	1.10687
2 KO + hTRIM28(S473A) BaCl2 +	1.26016
3 KO + hTRIM28(S473A) BaCl2 +	1.0189
4 KO + hTRIM28(S473A) BaCl2 +	1.05048
5 KO + hTRIM28(S473A) BaCl2 +	1.14846
6 KO + hTRIM28(S473A) BaCl2 +	0.927026
7 KO + hTRIM28(S473A) BaCl2 +	1.12672
