# Supplementary material for: Satellite cell-derived TRIM28 is pivotal for mechanical load- and injury-induced myogenesis
Source: EMBO Rep. 2024 Aug 14;25(9):9. doi: 10.1038/s44319-024-00227-1 (PMC11387408; doi:10.1038/s44319-024-00227-1)
Supplement: Supplementary file 12 — Source data Fig. 9 [file 44319_2024_227_MOESM12_ESM.zip › Figure 9/Fig. 9C-D G.xlsx]

## Sheet: Fig. 9C
Sample	Hemifusion (% of nuclei)
1 CNT	17.3697
2 CNT	20.5128
3 CNT	22.4556
4 CNT	27.0732
1 KD	16.4456
2 KD	41.8367
3 KD	30.3896
4 KD	44.7471

## Sheet: Fig. 9D
Sample	Pore Formation (% of nuclei)
1 CNT	34.7395
2 CNT	31.6239
3 CNT	26.8174
4 CNT	30.7317
1 KD	6.89655
2 KD	11.2245
3 KD	11.6883
4 KD	7.7821

## Sheet: Fig. 9G
Sample	Pore Formation (% of nuclei)
1 CNT + CNT	13.4532
2 CNT + CNT	14.3716
3 CNT + CNT	17.8617
4 CNT + CNT	15.9188
1 CNT + KD	12.5066
2 CNT + KD	11.6062
3 CNT + KD	8.12871
4 CNT + KD	5.18495
1 KD + KD	1.1879
2 KD + KD	3.25108
3 KD + KD	4.44444
4 KD + KD	2.23368
