# Supplementary material for: Satellite cell-derived TRIM28 is pivotal for mechanical load- and injury-induced myogenesis
Source: EMBO Rep. 2024 Aug 14;25(9):9. doi: 10.1038/s44319-024-00227-1 (PMC11387408; doi:10.1038/s44319-024-00227-1)
Supplement: Supplementary file 13 — Source data Fig. 10 [file 44319_2024_227_MOESM13_ESM.zip]

Archive with 10 entries (9 files):
- EMBOR-2024-58743V3_SourceDataForFig10/
- __MACOSX/._EMBOR-2024-58743V3_SourceDataForFig10
- EMBOR-2024-58743V3_SourceDataForFig10/Fig. 10F.pdf
- __MACOSX/EMBOR-2024-58743V3_SourceDataForFig10/._Fig. 10F.pdf
- EMBOR-2024-58743V3_SourceDataForFig10/.DS_Store
- __MACOSX/EMBOR-2024-58743V3_SourceDataForFig10/._.DS_Store
- EMBOR-2024-58743V3_SourceDataForFig10/Fig. 10A.pdf
- __MACOSX/EMBOR-2024-58743V3_SourceDataForFig10/._Fig. 10A.pdf
- EMBOR-2024-58743V3_SourceDataForFig10/Fig. 10B-E G-J.xlsx
- __MACOSX/EMBOR-2024-58743V3_SourceDataForFig10/._Fig. 10B-E G-J.xlsx
