# Supplementary material for: Satellite cell-derived TRIM28 is pivotal for mechanical load- and injury-induced myogenesis
Source: EMBO Rep. 2024 Aug 14;25(9):9. doi: 10.1038/s44319-024-00227-1 (PMC11387408; doi:10.1038/s44319-024-00227-1)
Supplement: Supplementary file 13 — Source data Fig. 10 [file 44319_2024_227_MOESM13_ESM.zip › EMBOR-2024-58743V3_SourceDataForFig10/Fig. 10B-E G-J.xlsx]

## Sheet: Fig. 10B
Sample	MYMK (% of DM CNT)
1 CNT GM	30.941
2 CNT GM	13.1047
3 CNT GM	17.9154
4 CNT GM	54.0894
1 KD GM	34.1764
2 KD GM	19.5394
3 KD GM	8.89256
4 KD GM	120.732
1 CNT DM	94.5509
2 CNT DM	101.365
3 CNT DM	97.3614
4 CNT DM	106.723
1 KD DM	96.1236
2 KD DM	72.1053
3 KD DM	124.36
4 KD DM	59.2894

## Sheet: Fig. 10C
Sample	MYMX (% of DM CNT)
1 CNT GM	0
2 CNT GM	0
3 CNT GM	0
4 CNT GM	0
1 KD GM	5
2 KD GM	0
3 KD GM	2.52011
4 KD GM	7.22048
1 CNT DM	57.0181
2 CNT DM	119.302
3 CNT DM	147.374
4 CNT DM	76.3061
1 KD DM	12.9587
2 KD DM	35.5568
3 KD DM	57.6134
4 KD DM	16.4416

## Sheet: Fig. 10D
Sample	TRIM28	MYMK
1 CNT	57.5198	94.5509
2 CNT	123.153	101.365
3 CNT	143.338	97.3614
4 CNT	75.9887	106.723
1 KD	26.4218	96.1236
2 KD	16.3062	72.1053
3 KD	34.7772	124.36
4 KD	12.6655	59.2894

## Sheet: Fig. 10E
Sample	TRIM28	MYMX
1 CNT	57.5198	57.0181
2 CNT	123.153	119.302
3 CNT	143.338	147.374
4 CNT	75.9887	76.3061
1 KD	26.4218	12.9587
2 KD	16.3062	35.5568
3 KD	34.7772	57.6134
4 KD	12.6655	16.4416

## Sheet: Fig. 10G
Sample	MyoD (% of WT BaCl2+ mean)
1 WT BaCl2 -	12.4254
2 WT BaCl2 -	1.77859
3 WT BaCl2 -	7.68129
4 WT BaCl2 -	6.16684
5 WT BaCl2 -	11.3756
6 WT BaCl2 -	8.12482
1 KO BaCl2 -	10.8275
2 KO BaCl2 -	1.09049
3 KO BaCl2 -	6.73754
4 KO BaCl2 -	7.98299
5 KO BaCl2 -	9.99255
6 KO BaCl2 -	9.27111
1 WT BaCl2 +	103.835
2 WT BaCl2 +	36.1289
3 WT BaCl2 +	138.319
4 WT BaCl2 +	140.01
5 WT BaCl2 +	101.282
6 WT BaCl2 +	80.4244
1 KO BaCl2 +	44.1007
2 KO BaCl2 +	56.5845
3 KO BaCl2 +	175.514
4 KO BaCl2 +	166.71
5 KO BaCl2 +	77.5352
6 KO BaCl2 +	81.7631

## Sheet: Fig. 10H
Sample	MyoG (% of DM CNT)
1 WT BaCl2 -	10.3336
2 WT BaCl2 -	6.30178
3 WT BaCl2 -	4.98412
4 WT BaCl2 -	3.8317
5 WT BaCl2 -	5.50898
6 WT BaCl2 -	6.37751
1 KO BaCl2 -	16.4623
2 KO BaCl2 -	0
3 KO BaCl2 -	5.54136
4 KO BaCl2 -	4.95971
5 KO BaCl2 -	6.37113
1 WT BaCl2 +	119.436
2 WT BaCl2 +	62.8755
3 WT BaCl2 +	127.425
4 WT BaCl2 +	137.604
5 WT BaCl2 +	63.1555
6 WT BaCl2 +	89.5027
1 KO BaCl2 +	37.5717
2 KO BaCl2 +	30.983
3 KO BaCl2 +	88.5922
4 KO BaCl2 +	55.7213
5 KO BaCl2 +	40.4167

## Sheet: Fig. 10I
Sample	MYMK (% of WT BaCl2+ mean)
1 WT BaCl2 -	56.9181
2 WT BaCl2 -	84.2792
3 WT BaCl2 -	19.3252
4 WT BaCl2 -	65.3402
5 WT BaCl2 -	79.297
6 WT BaCl2 -	68.0235
1 KO BaCl2 -	66.4636
2 KO BaCl2 -	89.9315
3 KO BaCl2 -	17.8321
4 KO BaCl2 -	66.4096
5 KO BaCl2 -	110.253
6 KO BaCl2 -	53.3485
1 WT BaCl2 +	95.0582
2 WT BaCl2 +	124.915
3 WT BaCl2 +	51.6052
4 WT BaCl2 +	131.175
5 WT BaCl2 +	144.381
6 WT BaCl2 +	52.8656
1 KO BaCl2 +	108.456
2 KO BaCl2 +	88.7823
3 KO BaCl2 +	41.4963
4 KO BaCl2 +	119.704
5 KO BaCl2 +	100.522
6 KO BaCl2 +	85.8892

## Sheet: Fig. 10J
Sample	MYMX (% of DM CNT)
1 WT BaCl2 -	2.30149
2 WT BaCl2 -	5.23103
3 WT BaCl2 -	3.95073
4 WT BaCl2 -	2.2288
5 WT BaCl2 -	3.44982
6 WT BaCl2 -	9.28933
1 KO BaCl2 -	1.9929
2 KO BaCl2 -	2.64638
3 KO BaCl2 -	1.84261
4 KO BaCl2 -	2.36467
5 KO BaCl2 -	3.464
1 WT BaCl2 +	85.6463
2 WT BaCl2 +	30.9544
3 WT BaCl2 +	186.49
4 WT BaCl2 +	104.878
5 WT BaCl2 +	67.2833
6 WT BaCl2 +	124.748
1 KO BaCl2 +	18.2553
2 KO BaCl2 +	6.03187
3 KO BaCl2 +	34.9266
4 KO BaCl2 +	47.5074
5 KO BaCl2 +	48.4895
